# Supplementary material for: Synthesis of DPIE [2-(1,2-Diphenyl-1H-indol-3-yl)ethanamine] Derivatives and Their Regulatory Effects on Pro-Inflammatory Cytokine Production in IL-1β-Stimulated Primary Human Oral Cells
Source: Molecules. 2022 Jan 28;27(3):899. doi: 10.3390/molecules27030899 (PMC8840366; doi:10.3390/molecules27030899)
Supplement: Supplementary file 1 [file molecules-27-00899-s001.zip]

Archive with 1 entries (1 files):
- molecules-1566435-supplementary.pdf
